# Supplementary material for: Evaluation of Anthocyanin Profiles in Various Blackcurrant Cultivars over a Three-Year Period Using a Fast HPLC-DAD Method
Source: Foods. 2021 Jul 29;10(8):1745. doi: 10.3390/foods10081745 (PMC8394496; doi:10.3390/foods10081745)
Supplement: Supplementary file 1 [file foods-10-01745-s001.zip]

Archive with 1 entries (1 files):
- foods-1300412-supplementary.pdf
